# Supplementary material for: Calculation method to predict postoperative limb length in patients undergoing THA following developmental dysplasia of hips
Source: BMC Musculoskelet Disord. 2019 Nov 3;20:513. doi: 10.1186/s12891-019-2903-7 (PMC6827358; doi:10.1186/s12891-019-2903-7)
Supplement: Supplementary file 2 — Additional file 2. Raw data. [file 12891_2019_2903_MOESM2_ESM.xlsx]

## Sheet: Sheet1
no.	age	lld_predict	lld_calculate	lld_true	rlld_pre	rlld_post
1	47	13.7	15.1	10.1	-8.1	11
2	32	6.2	10.8	8.9	-21.4	14.6
3	46	-1	-6.9	-4.1	-28.2	0
4	30	3	2	3.4	-10.6	2
5	32	3.3	-2.8	-0.8	-12.8	-4.1
6	67	1.6	-1.2	2.2	-19	0.1
7	36	0.5	-13.1	-7.9	-7.6	8
8	55	8.6	4.5	7	-35.5	-3.1
9	54	20.8	22.7	22	5.1	18.4
10	35	17.9	10.2	10.4	-0.9	7.9
11	57	3.4	5	5.5	13.9	6.8
12	29	26.4	17.1	19.1	-9.7	7.5
13	39	12.9	9.5	10.2	-11.3	-1.1
14	28	5.9	3.4	3.9	-13.4	6.6
15	56	18.2	6.8	9.8	-1.2	-1.2
16	24	1.9	-5.8	0.9	-20.3	-4
17	26	-11.2	-9.3	-9.6	-30.57	-8.5
18	26	-4	-7.8	-12.2	-25.5	-10.7
19	53	23.6	23.3	22	9.5	12.9
20	49	5.7	-2.4	1.9	-12.3	0.2
21	47	10.1	-0.4	5.2	-33.9	-5
22	28	-5.4	-12.8	-12.6	-48.6	-11.9
23	33	20.3	11.1	12.5	0.6	6.6
24	38	-8.7	-11.8	-4.3	-44.7	-7.6
25	60	17.7	17.4	15.6	1.2	9.6
26	60	4.5	2.9	3.8	-24.5	7.3
27	52	0.5	-2.5	0.8	-30.1	-3
28	44	-11	-12.6	-9.2	-20.8	2.3
29	34	-7.6	-9.8	-10.8	-43.5	-7.4
30	52	-18.6	-25	-19.1	-39.7	-3.2
31	49	14.9	13.3	16.1	-6.2	8.4
32	45	16.1	14.3	13.4	-22.3	3
33	42	-3.8	3.1	-0.2	-16.2	4.7
34	54	2.5	7.4	4.7	-15.5	-6.8
35	48	-8.1	-16.6	-13.6	-18.5	-2.2
36	37	-16.9	-23.3	-20.7	-15.1	-3.5
37	25	5.4	4.6	3.3	-3.9	3.2
38	28	-10	-16	-16.1	-24	-5.4
39	22	25.6	15.3	17	-39.7	-3.2
40	47	13.6	9.9	10.9	-6.2	8.4
41	26	-2.6	-18.3	-10.6	-22.3	3
42	52	3.5	9.7	9.8	-16.2	4.7
43	37	5.9	4.6	5	-18.5	-2.2
44	46	17.8	6.1	9.2	-15.1	-3.5
45	41	1.4	-6.1	0.4	-3.9	3.2
46	29	-11.5	-9.7	-10	-25.6	-7.5
47	36	-5.3	-8.9	-13.1	-24	-5.4
48	37	21.1	20.9	20	-14	4
49	46	6.9	-1.2	3.1	-19	6
50	51	9.2	-1.3	4	-8	5
51	57	-5.9	-12.3	-12.1	-22	-7
52	35	20.9	11.8	12.6	-25	-14
53	29	6.7	14.1	14	-19	-3
54	36	-5.9	-8.5	-3	-18	8
55	35	17.8	18	16.5	-23	10
56	43	4.9	3.4	4.1	-31	8
57	57	-0.4	-2.9	0.2	-7	12
58	52	4.8	-8.7	-3.6	-14	-3
59	49	-10.6	-12.6	-8.9	-23	10
60	57	-7.5	-9.4	-10.7	-16	8
61	36	-17.9	-24	-22	-19	15
62	34	15.6	14.2	17.6	-13	-8
63	61	17.1	15.2	14	-14	-7
64	58	-0.9	5.6	0.4	-9	8
65	37	4.8	8.1	4.7	-23	-13
66	45	6.7	5.2	4.1	-13	6
67	42	-9.9	-15.4	-16.3	-18	-4
68	41	12.8	14.4	9.4	-7	5
69	37	6.1	10.8	9.3	-9	8
70	36	-1.6	-5.9	-4.9	-18	-7
71	29	2.3	1.4	2.8	-10	2
72	37	15.9	8.7	8.2	-7	4
73	39	4.3	-3	-0.6	-15.9	-1.2
74	47	3.1	0	4.5	-13	-3
75	49	0.8	-11.4	-7.1	-16	-4
76	55	8.6	4.9	7.4	-14	8
77	53	20.7	21.8	21	-7	6
78	47	10.2	9.4	12	-9	10
79	36	3.2	4.7	5.6	-21	7
80	45	6.3	-4.6	-1.7	-17	-6
